# Supplementary material for: Associations between Circulating Inflammatory Biomarkers and Indicators of Muscle Health in Older Men and Women
Source: J Clin Med. 2021 Nov 15;10(22):5316. doi: 10.3390/jcm10225316 (PMC8623342; doi:10.3390/jcm10225316)
Supplement: Supplementary file 1 [file jcm-10-05316-s001.zip]

Archive with 1 entries (1 files):
- jcm-1446644-supplementary.pdf
